# Supplementary material for: A deep learning approach for monitoring parietal-dominant Alzheimer’s disease in World Trade Center responders at midlife
Source: Brain Commun. 2021 Jul 2;3(3):fcab145. doi: 10.1093/braincomms/fcab145 (PMC8361422; doi:10.1093/braincomms/fcab145)
Supplement: fcab145_Supplementary_Data [file fcab145_supplementary_data.zip]

Archive with 3 entries (3 files):
- cogstate_ctx_brain96.brn
- Supplementary Material.docx
- Supplementary_material Appendix table.docx
